# Supplementary material for: Establishing a Metabolite Extraction Method to Study the Metabolome of Blastocystis Using NMR
Source: Molecules. 2021 May 29;26(11):3285. doi: 10.3390/molecules26113285 (PMC8199492; doi:10.3390/molecules26113285)
Supplement: Supplementary file 1 [file molecules-26-03285-s001.zip]

Archive with 1 entries (1 files):
- molecules-1225374-supplementary.pdf
